# Supplementary material for: The Effect of Different Electric Toothbrush Technologies on Interdental Plaque Removal: A Systematic Review with a Meta-Analysis
Source: Healthcare (Basel). 2024 May 16;12(10):1035. doi: 10.3390/healthcare12101035 (PMC11121692; doi:10.3390/healthcare12101035)
Supplement: Supplementary file 1 [file healthcare-12-01035-s001.zip]

Archive with 1 entries (1 files):
- healthcare-2955386-supplementary.pdf
